# Supplementary material for: Epistemic Curiosity in Kea Parrots and Human Children
Source: Open Mind (Camb). 2025 Sep 17;9:1528–42. doi: 10.1162/OPMI.a.34 (PMC12506928; doi:10.1162/OPMI.a.34)
Supplement: Supplementary file 2 [file opmi-09-1528-s002.xlsx]

## Sheet: exp1_kea_data
Subject	Session	Trial	Condition	peeking_count	peeking_binary	prop_peeking
Coco	1	4	Functional	0	0	0
Coco	1	5	Non-functional	0	0	0
Coco	2	4	Non-functional	0	0	0
Coco	2	5	Functional	0	0	0
Coco	3	4	Functional	0	0	0
Coco	3	5	Non-functional	0	0	0
Coco	4	4	Functional	0	0	0
Coco	4	5	Non-functional	0	0	0
Coco	5	4	Non-functional	1	1	0.0400445
Coco	5	5	Functional	0	0	0
Coco	6	4	Non-functional	0	0	0
Coco	6	5	Functional	0	0	0
Coco	7	4	Functional	0	0	0
Coco	7	5	Non-functional	0	0	0
Coco	8	4	Non-functional	0	0	0
Coco	8	5	Functional	1	1	0.01963
Fay	1	4	Non-functional	0	0	0
Fay	1	5	Functional	1	1	0.0620715
Fay	2	4	Functional	0	0	0
Fay	2	5	Non-functional	1	1	0.0238109
Fay	3	4	Non-functional	0	0	0
Fay	3	5	Functional	0	0	0
Fay	4	4	Functional	0	0	0
Fay	4	5	Non-functional	0	0	0
Fay	5	4	Non-functional	0	0	0
Fay	5	5	Functional	0	0	0
Fay	6	4	Functional	0	0	0
Fay	6	5	Non-functional	0	0	0
Fay	7	4	Functional	0	0	0
Fay	7	5	Non-functional	1	1	0.0386986
Fay	8	4	Non-functional	0	0	0
Fay	8	5	Functional	0	0	0
Frowin	1	4	Functional	1	1	0.0475552
Frowin	1	5	Non-functional	0	0	0
Frowin	2	4	Non-functional	0	0	0
Frowin	2	5	Functional	0	0	0
Frowin	3	4	Non-functional	0	0	0
Frowin	3	5	Functional	0	0	0
Frowin	4	4	Non-functional	2	1	0.0943532
Frowin	4	5	Functional	2	1	0.055515
Frowin	5	4	Functional	0	0	0
Frowin	5	5	Non-functional	1	1	0.0316548
Frowin	6	4	Non-functional	0	0	0
Frowin	6	5	Functional	1	1	0.0298988
Frowin	7	4	Functional	1	1	0.0218094
Frowin	7	5	Non-functional	0	0	0
Frowin	8	4	Functional	0	0	0
Frowin	8	5	Non-functional	0	0	0
JeanLuc	1	4	Non-functional	0	0	0
JeanLuc	1	5	Functional	0	0	0
JeanLuc	2	4	Functional	0	0	0
JeanLuc	2	5	Non-functional	0	0	0
JeanLuc	3	4	Functional	0	0	0
JeanLuc	3	5	Non-functional	0	0	0
JeanLuc	4	4	Non-functional	0	0	0
JeanLuc	4	5	Functional	0	0	0
JeanLuc	5	4	Functional	1	1	0.0313981
JeanLuc	5	5	Non-functional	0	0	0
JeanLuc	6	4	Non-functional	1	1	0.0376064
JeanLuc	6	5	Functional	0	0	0
JeanLuc	7	4	Non-functional	0	0	0
JeanLuc	7	5	Functional	0	0	0
JeanLuc	8	4	Functional	1	1	0.00938162
JeanLuc	8	5	Non-functional	0	0	0
John	1	4	Functional	0	0	0
John	1	5	Non-functional	0	0	0
John	2	4	Non-functional	1	1	0.039504
John	2	5	Functional	1	1	0.0268434
John	3	4	Non-functional	1	1	0.105526
John	3	5	Functional	2	1	0.100118
John	4	4	Functional	2	1	0.130304
John	4	5	Non-functional	0	0	0
John	5	4	Functional	2	1	0.0392898
John	5	5	Non-functional	1	1	0.0684412
John	6	4	Non-functional	0	0	0
John	6	5	Functional	1	1	0.0648577
John	7	4	Non-functional	0	0	0
John	7	5	Functional	1	1	0.0785047
John	8	4	Functional	1	1	0.103214
John	8	5	Non-functional	0	0	0
Kermit	1	4	Functional	0	0	0
Kermit	1	5	Non-functional	1	1	0.0280526
Kermit	2	4	Non-functional	1	1	0.0244919
Kermit	2	5	Functional	0	0	0
Kermit	3	4	Functional	0	0	0
Kermit	3	5	Non-functional	1	1	0.0137493
Kermit	4	4	Non-functional	0	0	0
Kermit	4	5	Functional	0	0	0
Kermit	5	4	Non-functional	0	0	0
Kermit	5	5	Functional	0	0	0
Kermit	6	4	Functional	0	0	0
Kermit	6	5	Non-functional	0	0	0
Kermit	7	4	Non-functional	0	0	0
Kermit	7	5	Functional	0	0	0
Kermit	8	4	Functional	1	1	0.039924
Kermit	8	5	Non-functional	0	0	0
Kiri	1	4	Non-functional	0	0	0
Kiri	1	5	Functional	3	1	0.0454398
Kiri	2	4	Functional	2	1	0.0649482
Kiri	2	5	Non-functional	0	0	0
Kiri	3	4	Non-functional	2	1	0.0962782
Kiri	3	5	Functional	0	0	0
Kiri	4	4	Non-functional	3	1	0.086453
Kiri	4	5	Functional	1	1	0.0342231
Kiri	5	4	Functional	0	0	0
Kiri	5	5	Non-functional	0	0	0
Kiri	6	4	Functional	0	0	0
Kiri	6	5	Non-functional	0	0	0
Kiri	7	4	Non-functional	1	1	0.0207871
Kiri	7	5	Functional	1	1	0.0145149
Kiri	8	4	Functional	0	0	0
Kiri	8	5	Non-functional	0	0	0
Lilly	1	4	Non-functional	0	0	0
Lilly	1	5	Functional	0	0	0
Lilly	2	4	Functional	0	0	0
Lilly	2	5	Non-functional	0	0	0
Lilly	3	4	Functional	0	0	0
Lilly	3	5	Non-functional	0	0	0
Lilly	4	4	Functional	0	0	0
Lilly	4	5	Non-functional	0	0	0
Lilly	5	4	Non-functional	0	0	0
Lilly	5	5	Functional	0	0	0
Lilly	6	4	Functional	0	0	0
Lilly	6	5	Non-functional	0	0	0
Lilly	7	4	Non-functional	0	0	0
Lilly	7	5	Functional	0	0	0
Lilly	8	4	Non-functional	0	0	0
Lilly	8	5	Functional	0	0	0
Mali	1	4	Non-functional	1	1	0.0303658
Mali	1	5	Functional	1	1	0.0343769
Mali	2	4	Functional	0	0	0
Mali	2	5	Non-functional	0	0	0
Mali	3	4	Non-functional	1	1	0.0465839
Mali	3	5	Functional	0	0	0
Mali	4	4	Functional	0	0	0
Mali	4	5	Non-functional	0	0	0
Mali	5	4	Functional	0	0	0
Mali	5	5	Non-functional	0	0	0
Mali	6	4	Non-functional	0	0	0
Mali	6	5	Functional	0	0	0
Mali	7	4	Non-functional	1	1	0.0285542
Mali	7	5	Functional	0	0	0
Mali	8	4	Functional	0	0	0
Mali	8	5	Non-functional	0	0	0
Odo	1	4	Non-functional	3	1	0.0959441
Odo	1	5	Functional	0	0	0
Odo	2	4	Functional	1	1	0.136281
Odo	2	5	Non-functional	0	0	0
Odo	3	4	Non-functional	2	1	0.06899
Odo	3	5	Functional	0	0	0
Odo	4	4	Non-functional	2	1	0.085293
Odo	4	5	Functional	0	0	0
Odo	5	4	Functional	1	1	0.0245413
Odo	5	5	Non-functional	0	0	0
Odo	6	4	Non-functional	0	0	0
Odo	6	5	Functional	0	0	0
Odo	7	4	Functional	0	0	0
Odo	7	5	Non-functional	0	0	0
Odo	8	4	Functional	0	0	0
Odo	8	5	Non-functional	1	1	0.0101991
Paul	1	4	Non-functional	0	0	0
Paul	1	5	Functional	1	1	0.0468409
Paul	2	4	Functional	1	1	0.0161305
Paul	2	5	Non-functional	0	0	0
Paul	3	4	Non-functional	1	1	0.0427192
Paul	3	5	Functional	1	1	0.0197941
Paul	4	4	Non-functional	1	1	0.0297544
Paul	4	5	Functional	1	1	0.0390583
Paul	5	4	Non-functional	2	1	0.0927769
Paul	5	5	Functional	3	1	0.0698698
Paul	6	4	Functional	3	1	0.202307
Paul	6	5	Non-functional	2	1	0.0916468
Paul	7	4	Functional	2	1	0.0817186
Paul	7	5	Non-functional	1	1	0.118788
Paul	8	4	Functional	0	0	0
Paul	8	5	Non-functional	0	0	0
Pick	1	4	Non-functional	0	0	0
Pick	1	5	Functional	1	1	0.0682576
Pick	2	4	Functional	1	1	0.0525199
Pick	2	5	Non-functional	0	0	0
Pick	3	4	Functional	0	0	0
Pick	3	5	Non-functional	0	0	0
Pick	4	4	Non-functional	1	1	0.0745735
Pick	4	5	Functional	0	0	0
Pick	5	4	Non-functional	0	0	0
Pick	5	5	Functional	1	1	0.0381335
Pick	6	4	Non-functional	0	0	0
Pick	6	5	Functional	0	0	0
Pick	7	4	Functional	0	0	0
Pick	7	5	Non-functional	2	1	0.0808175
Pick	8	4	Functional	1	1	0.0412074
Pick	8	5	Non-functional	0	0	0
Plume	1	4	Functional	0	0	0
Plume	1	5	Non-functional	0	0	0
Plume	2	4	Non-functional	1	1	0.0347475
Plume	2	5	Functional	1	1	0.0654314
Plume	3	4	Functional	2	1	0.0540833
Plume	3	5	Non-functional	1	1	0.0300281
Plume	4	4	Functional	1	1	0.0794222
Plume	4	5	Non-functional	0	0	0
Plume	5	4	Non-functional	0	0	0
Plume	5	5	Functional	0	0	0
Plume	6	4	Non-functional	0	0	0
Plume	6	5	Functional	0	0	0
Plume	7	4	Functional	0	0	0
Plume	7	5	Non-functional	0	0	0
Plume	8	4	Non-functional	0	0	0
Plume	8	5	Functional	0	0	0
Roku	1	4	Non-functional	1	1	0.0802153
Roku	1	5	Functional	0	0	0
Roku	2	4	Functional	0	0	0
Roku	2	5	Non-functional	3	1	0.0485195
Roku	3	4	Functional	0	0	0
Roku	3	5	Non-functional	1	1	0.0255623
Roku	4	4	Functional	0	0	0
Roku	4	5	Non-functional	1	1	0.0389441
Roku	5	4	Non-functional	3	1	0.156054
Roku	5	5	Functional	0	0	0
Roku	6	4	Non-functional	0	0	0
Roku	6	5	Functional	1	1	0.027916
Roku	7	4	Functional	1	1	0.0488851
Roku	7	5	Non-functional	1	1	0.0568805
Roku	8	4	Non-functional	1	1	0.220656
Roku	8	5	Functional	0	0	0
Skipper	1	4	Functional	0	0	0
Skipper	1	5	Non-functional	0	0	0
Skipper	2	4	Non-functional	0	0	0
Skipper	2	5	Functional	0	0	0
Skipper	3	4	Non-functional	0	0	0
Skipper	3	5	Functional	0	0	0
Skipper	4	4	Functional	0	0	0
Skipper	4	5	Non-functional	0	0	0
Skipper	5	4	Non-functional	0	0	0
Skipper	5	5	Functional	0	0	0
Skipper	6	4	Functional	0	0	0
Skipper	6	5	Non-functional	0	0	0
Skipper	7	4	Non-functional	0	0	0
Skipper	7	5	Functional	0	0	0
Skipper	8	4	Functional	0	0	0
Skipper	8	5	Non-functional	0	0	0
Sunny	1	4	Non-functional	1	1	0.0380268
Sunny	1	5	Functional	0	0	0
Sunny	2	4	Functional	0	0	0
Sunny	2	5	Non-functional	0	0	0
Sunny	3	4	Non-functional	0	0	0
Sunny	3	5	Functional	0	0	0
Sunny	4	4	Functional	0	0	0
Sunny	4	5	Non-functional	0	0	0
Sunny	5	4	Functional	0	0	0
Sunny	5	5	Non-functional	0	0	0
Sunny	6	4	Non-functional	0	0	0
Sunny	6	5	Functional	0	0	0
Sunny	7	4	Functional	0	0	0
Sunny	7	5	Non-functional	0	0	0
Sunny	8	4	Non-functional	0	0	0
Sunny	8	5	Functional	0	0	0
Tai	1	4	Non-functional	0	0	0
Tai	1	5	Functional	0	0	0
Tai	2	4	Functional	1	1	0.0570826
Tai	2	5	Non-functional	0	0	0
Tai	3	4	Functional	0	0	0
Tai	3	5	Non-functional	0	0	0
Tai	4	4	Functional	0	0	0
Tai	4	5	Non-functional	0	0	0
Tai	5	4	Non-functional	0	0	0
Tai	5	5	Functional	0	0	0
Tai	6	4	Functional	0	0	0
Tai	6	5	Non-functional	0	0	0
Tai	7	4	Non-functional	0	0	0
Tai	7	5	Functional	0	0	0
Tai	8	4	Non-functional	0	0	0
Tai	8	5	Functional	1	1	0.108708

## Sheet: exp2_children_explorationperiod
subject	condition	trial_overall	prop_peeking	peeking_count	peeking_binary
ES101	Functional	1	0.135484	1	1
ES101	Functional	2	0	0	0
ES101	Functional	3	0	0	0
ES101	Functional	4	0	0	0
ES101	Non-functional	5	0	0	0
ES101	Non-functional	6	0	0	0
ES101	Non-functional	7	0	0	0
ES101	Non-functional	8	0	0	0
ES102	Functional	5	0	0	0
ES102	Functional	6	0	0	0
ES102	Functional	7	0	0	0
ES102	Functional	8	0	0	0
ES102	Non-functional	1	0.115838	1	1
ES102	Non-functional	2	0	0	0
ES102	Non-functional	3	0	0	0
ES102	Non-functional	4	0	0	0
ES103	Functional	1	0	0	0
ES103	Functional	2	0	0	0
ES103	Functional	3	0	0	0
ES103	Functional	4	0	0	0
ES103	Non-functional	5	0	0	0
ES103	Non-functional	6	0	0	0
ES103	Non-functional	7	0	0	0
ES103	Non-functional	8	0	0	0
ES104	Functional	5	0	0	0
ES104	Functional	6	0	0	0
ES104	Functional	7	0	0	0
ES104	Functional	8	0	0	0
ES104	Non-functional	1	0	0	0
ES104	Non-functional	2	0	0	0
ES104	Non-functional	3	0	0	0
ES104	Non-functional	4	0	0	0
ES106	Functional	5	0	0	0
ES106	Functional	6	0	0	0
ES106	Functional	7	0	0	0
ES106	Functional	8	0	0	0
ES106	Non-functional	1	0	0	0
ES106	Non-functional	2	0	0	0
ES106	Non-functional	3	0	0	0
ES106	Non-functional	4	0	0	0
ES108	Functional	5	0.295374	1	1
ES108	Functional	6	0.698176	2	1
ES108	Functional	7	0	0	0
ES108	Functional	8	0	0	0
ES108	Non-functional	1	0	0	0
ES108	Non-functional	2	0	0	0
ES108	Non-functional	3	0	0	0
ES108	Non-functional	4	0	0	0
ES110	Functional	1	0	0	0
ES110	Functional	2	0	0	0
ES110	Functional	3	0	0	0
ES110	Functional	4	0	0	0
ES110	Non-functional	5	0	0	0
ES110	Non-functional	6	0	0	0
ES110	Non-functional	7	0	0	0
ES110	Non-functional	8	0	0	0
ES111	Functional	5	0	0	0
ES111	Functional	6	0	0	0
ES111	Functional	7	0	0	0
ES111	Functional	8	0	0	0
ES111	Non-functional	1	0.0501693	1	1
ES111	Non-functional	2	0.0523896	1	1
ES111	Non-functional	3	0	0	0
ES111	Non-functional	4	0	0	0
ES112	Functional	1	0	0	0
ES112	Functional	2	0	0	0
ES112	Functional	3	0	0	0
ES112	Functional	4	0	0	0
ES112	Non-functional	5	0.541646	2	1
ES112	Non-functional	6	0	0	0
ES112	Non-functional	7	0.14338	1	1
ES112	Non-functional	8	0	0	0
ES113	Functional	5	0	0	0
ES113	Functional	6	0	0	0
ES113	Functional	7	0	0	0
ES113	Functional	8	0	0	0
ES113	Non-functional	1	0.0368204	1	1
ES113	Non-functional	2	0	0	0
ES113	Non-functional	3	0	0	0
ES113	Non-functional	4	0	0	0
ES114	Functional	1	0.405889	1	1
ES114	Functional	2	0	0	0
ES114	Functional	3	0	0	0
ES114	Functional	4	0	0	0
ES114	Non-functional	5	0	0	0
ES114	Non-functional	6	0	0	0
ES114	Non-functional	7	0	0	0
ES114	Non-functional	8	0	0	0
ES115	Functional	5	0	0	0
ES115	Functional	6	0.404951	1	1
ES115	Functional	7	0.278191	1	1
ES115	Functional	8	0	0	0
ES115	Non-functional	1	0.0924152	1	1
ES115	Non-functional	2	0.0522042	1	1
ES115	Non-functional	3	0.149885	1	1
ES115	Non-functional	4	0	0	0
ES116	Functional	1	0	0	0
ES116	Functional	2	0	0	0
ES116	Functional	3	0	0	0
ES116	Functional	4	0	0	0
ES116	Non-functional	5	0.0519144	1	1
ES116	Non-functional	6	0	0	0
ES116	Non-functional	7	0	0	0
ES116	Non-functional	8	0.148329	1	1
ES117	Functional	1	0	0	0
ES117	Functional	2	0	0	0
ES117	Functional	3	0	0	0
ES117	Functional	4	0	0	0
ES117	Non-functional	5	0	0	0
ES117	Non-functional	6	0	0	0
ES117	Non-functional	7	0	0	0
ES117	Non-functional	8	0	0	0
ES118	Functional	5	0	0	0
ES118	Functional	6	0	0	0
ES118	Functional	7	0.0743419	1	1
ES118	Functional	8	0	0	0
ES118	Non-functional	1	0	0	0
ES118	Non-functional	2	0	0	0
ES118	Non-functional	3	0.763564	1	1
ES118	Non-functional	4	0	0	0
ES119	Functional	1	0	0	0
ES119	Functional	2	0	0	0
ES119	Functional	3	0	0	0
ES119	Functional	4	0	0	0
ES119	Non-functional	5	0	0	0
ES119	Non-functional	6	0	0	0
ES119	Non-functional	7	0	0	0
ES119	Non-functional	8	0	0	0
ES120	Functional	1	0	0	0
ES120	Functional	2	0	0	0
ES120	Functional	3	0	0	0
ES120	Functional	4	0	0	0
ES120	Non-functional	5	0	0	0
ES120	Non-functional	6	0	0	0
ES120	Non-functional	7	0	0	0
ES120	Non-functional	8	0	0	0
ES122	Functional	1	0	0	0
ES122	Functional	2	0	0	0
ES122	Functional	3	0	0	0
ES122	Functional	4	0	0	0
ES122	Non-functional	5	0	0	0
ES122	Non-functional	6	0	0	0
ES122	Non-functional	7	0	0	0
ES122	Non-functional	8	0	0	0
ES123	Functional	1	0	0	0
ES123	Functional	2	0	0	0
ES123	Functional	3	0	0	0
ES123	Functional	4	0	0	0
ES123	Non-functional	5	0	0	0
ES123	Non-functional	6	0	0	0
ES123	Non-functional	7	0	0	0
ES123	Non-functional	8	0	0	0
ES124	Functional	1	0	0	0
ES124	Functional	2	0	0	0
ES124	Functional	3	0	0	0
ES124	Functional	4	0.0167115	1	1
ES124	Non-functional	5	0	0	0
ES124	Non-functional	6	0	0	0
ES124	Non-functional	7	0	0	0
ES124	Non-functional	8	0.0544727	1	1
ES126	Functional	1	0	0	0
ES126	Functional	2	0	0	0
ES126	Functional	3	0	0	0
ES126	Functional	4	0	0	0
ES126	Non-functional	5	0	0	0
ES126	Non-functional	6	0	0	0
ES126	Non-functional	7	0	0	0
ES126	Non-functional	8	0	0	0
ES127	Functional	1	0	0	0
ES127	Functional	2	0	0	0
ES127	Functional	3	0	0	0
ES127	Functional	4	0	0	0
ES127	Non-functional	5	0	0	0
ES127	Non-functional	6	0	0	0
ES127	Non-functional	7	0	0	0
ES127	Non-functional	8	0	0	0
ES128	Functional	1	0	0	0
ES128	Functional	2	0	0	0
ES128	Functional	3	0	0	0
ES128	Functional	4	0	0	0
ES128	Non-functional	5	0	0	0
ES128	Non-functional	6	0	0	0
ES128	Non-functional	7	0	0	0
ES128	Non-functional	8	0	0	0
ES129	Functional	5	0	0	0
ES129	Functional	6	0	0	0
ES129	Functional	7	0	0	0
ES129	Functional	8	0	0	0
ES129	Non-functional	1	0	0	0
ES129	Non-functional	2	0	0	0
ES129	Non-functional	3	0	0	0
ES129	Non-functional	4	0.141922	2	1
ES130	Functional	1	0	0	0
ES130	Functional	2	0	0	0
ES130	Functional	3	0	0	0
ES130	Functional	4	0	0	0
ES130	Non-functional	5	0	0	0
ES130	Non-functional	6	0	0	0
ES130	Non-functional	7	0	0	0
ES130	Non-functional	8	0	0	0
ES132	Functional	1	0	0	0
ES132	Functional	2	0	0	0
ES132	Functional	3	0	0	0
ES132	Functional	4	0	0	0
ES132	Non-functional	5	0	0	0
ES132	Non-functional	6	0	0	0
ES132	Non-functional	7	0	0	0
ES132	Non-functional	8	0	0	0
ES133	Functional	1	0	0	0
ES133	Functional	2	0	0	0
ES133	Functional	3	0	0	0
ES133	Functional	4	0	0	0
ES133	Non-functional	5	0	0	0
ES133	Non-functional	6	0	0	0
ES133	Non-functional	7	0	0	0
ES133	Non-functional	8	0	0	0
ES134	Functional	5	0	0	0
ES134	Functional	6	0	0	0
ES134	Functional	7	0	0	0
ES134	Functional	8	0	0	0
ES134	Non-functional	1	0	0	0
ES134	Non-functional	2	0	0	0
ES134	Non-functional	3	0	0	0
ES134	Non-functional	4	0	0	0
ES135	Functional	1	0.0550032	1	1
ES135	Functional	2	0	0	0
ES135	Functional	3	0	0	0
ES135	Functional	4	0	0	0
ES135	Non-functional	5	0.134582	2	1
ES135	Non-functional	6	0	0	0
ES135	Non-functional	7	0	0	0
ES135	Non-functional	8	0	0	0
ES136	Functional	5	0	0	0
ES136	Functional	6	0	0	0
ES136	Functional	7	0	0	0
ES136	Functional	8	0.0961835	1	1
ES136	Non-functional	1	0.0722913	1	1
ES136	Non-functional	2	0.141481	1	1
ES136	Non-functional	3	0.0857176	1	1
ES136	Non-functional	4	0	0	0
Es125	Functional	5	0	0	0
Es125	Functional	6	0	0	0
Es125	Functional	7	0	0	0
Es125	Functional	8	0	0	0
Es125	Non-functional	1	0.0312197	1	1
Es125	Non-functional	2	0	0	0
Es125	Non-functional	3	0	0	0
Es125	Non-functional	4	0	0	0

## Sheet: exp2_children_researcherabsent
subject	condition	trial_overall	peeking_count	peeking_binary	prop_peeking
ES101	Functional	1	1	1	0.135484
ES101	Functional	2	0	0	0
ES101	Functional	3	0	0	0
ES101	Functional	4	0	0	0
ES101	Non-functional	5	0	0	0
ES101	Non-functional	6	0	0	0
ES101	Non-functional	7	0	0	0
ES101	Non-functional	8	0	0	0
ES102	Functional	5	0	0	0
ES102	Functional	6	0	0	0
ES102	Functional	7	0	0	0
ES102	Functional	8	0	0	0
ES102	Non-functional	1	1	1	0.115838
ES102	Non-functional	2	0	0	0
ES102	Non-functional	3	0	0	0
ES102	Non-functional	4	0	0	0
ES103	Functional	1	0	0	0
ES103	Functional	2	0	0	0
ES103	Functional	3	0	0	0
ES103	Functional	4	0	0	0
ES103	Non-functional	5	0	0	0
ES103	Non-functional	6	0	0	0
ES103	Non-functional	7	0	0	0
ES103	Non-functional	8	0	0	0
ES104	Functional	5	0	0	0
ES104	Functional	6	0	0	0
ES104	Functional	7	0	0	0
ES104	Functional	8	0	0	0
ES104	Non-functional	1	0	0	0
ES104	Non-functional	2	0	0	0
ES104	Non-functional	3	0	0	0
ES104	Non-functional	4	0	0	0
ES106	Functional	5	0	0	0
ES106	Functional	6	0	0	0
ES106	Functional	7	0	0	0
ES106	Functional	8	0	0	0
ES106	Non-functional	1	0	0	0
ES106	Non-functional	2	0	0	0
ES106	Non-functional	3	0	0	0
ES106	Non-functional	4	0	0	0
ES108	Functional	5	1	1	0.295374
ES108	Functional	6	2	1	0.698176
ES108	Functional	7	0	0	0
ES108	Functional	8	0	0	0
ES108	Non-functional	1	0	0	0
ES108	Non-functional	2	0	0	0
ES108	Non-functional	3	0	0	0
ES108	Non-functional	4	0	0	0
ES110	Functional	1	0	0	0
ES110	Functional	2	0	0	0
ES110	Functional	3	0	0	0
ES110	Functional	4	0	0	0
ES110	Non-functional	5	0	0	0
ES110	Non-functional	6	0	0	0
ES110	Non-functional	7	0	0	0
ES110	Non-functional	8	0	0	0
ES111	Functional	5	0	0	0
ES111	Functional	6	0	0	0
ES111	Functional	7	0	0	0
ES111	Functional	8	0	0	0
ES111	Non-functional	1	0	0	0
ES111	Non-functional	2	1	1	0.0523896
ES111	Non-functional	3	0	0	0
ES111	Non-functional	4	0	0	0
ES112	Functional	1	0	0	0
ES112	Functional	2	0	0	0
ES112	Functional	3	0	0	0
ES112	Functional	4	0	0	0
ES112	Non-functional	5	1	1	0.0255057
ES112	Non-functional	6	0	0	0
ES112	Non-functional	7	1	1	0.14338
ES112	Non-functional	8	0	0	0
ES113	Functional	5	0	0	0
ES113	Functional	6	0	0	0
ES113	Functional	7	0	0	0
ES113	Functional	8	0	0	0
ES113	Non-functional	1	1	1	0.0368204
ES113	Non-functional	2	0	0	0
ES113	Non-functional	3	0	0	0
ES113	Non-functional	4	0	0	0
ES114	Functional	1	1	1	0.405889
ES114	Functional	2	0	0	0
ES114	Functional	3	0	0	0
ES114	Functional	4	0	0	0
ES114	Non-functional	5	0	0	0
ES114	Non-functional	6	0	0	0
ES114	Non-functional	7	0	0	0
ES114	Non-functional	8	0	0	0
ES115	Functional	5	0	0	0
ES115	Functional	6	0	0	0
ES115	Functional	7	1	1	0.278191
ES115	Functional	8	0	0	0
ES115	Non-functional	1	1	1	0.0924152
ES115	Non-functional	2	0	0	0
ES115	Non-functional	3	1	1	0.149885
ES115	Non-functional	4	0	0	0
ES116	Functional	1	0	0	0
ES116	Functional	2	0	0	0
ES116	Functional	3	0	0	0
ES116	Functional	4	0	0	0
ES116	Non-functional	5	1	1	0.0519144
ES116	Non-functional	6	0	0	0
ES116	Non-functional	7	0	0	0
ES116	Non-functional	8	1	1	0.148329
ES117	Functional	1	0	0	0
ES117	Functional	2	0	0	0
ES117	Functional	3	0	0	0
ES117	Functional	4	0	0	0
ES117	Non-functional	5	0	0	0
ES117	Non-functional	6	0	0	0
ES117	Non-functional	7	0	0	0
ES117	Non-functional	8	0	0	0
ES118	Functional	5	0	0	0
ES118	Functional	6	0	0	0
ES118	Functional	7	1	1	0.0743419
ES118	Functional	8	0	0	0
ES118	Non-functional	1	0	0	0
ES118	Non-functional	2	0	0	0
ES118	Non-functional	3	1	1	0.763564
ES118	Non-functional	4	0	0	0
ES119	Functional	1	0	0	0
ES119	Functional	2	0	0	0
ES119	Functional	3	0	0	0
ES119	Functional	4	0	0	0
ES119	Non-functional	5	0	0	0
ES119	Non-functional	6	0	0	0
ES119	Non-functional	7	0	0	0
ES119	Non-functional	8	0	0	0
ES120	Functional	1	0	0	0
ES120	Functional	2	0	0	0
ES120	Functional	3	0	0	0
ES120	Functional	4	0	0	0
ES120	Non-functional	5	0	0	0
ES120	Non-functional	6	0	0	0
ES120	Non-functional	7	0	0	0
ES120	Non-functional	8	0	0	0
ES122	Functional	1	0	0	0
ES122	Functional	2	0	0	0
ES122	Functional	3	0	0	0
ES122	Functional	4	0	0	0
ES122	Non-functional	5	0	0	0
ES122	Non-functional	6	0	0	0
ES122	Non-functional	7	0	0	0
ES122	Non-functional	8	0	0	0
ES123	Functional	1	0	0	0
ES123	Functional	2	0	0	0
ES123	Functional	3	0	0	0
ES123	Functional	4	0	0	0
ES123	Non-functional	5	0	0	0
ES123	Non-functional	6	0	0	0
ES123	Non-functional	7	0	0	0
ES123	Non-functional	8	0	0	0
ES124	Functional	1	0	0	0
ES124	Functional	2	0	0	0
ES124	Functional	3	0	0	0
ES124	Functional	4	1	1	0.0167115
ES124	Non-functional	5	0	0	0
ES124	Non-functional	6	0	0	0
ES124	Non-functional	7	0	0	0
ES124	Non-functional	8	1	1	0.0544727
ES126	Functional	1	0	0	0
ES126	Functional	2	0	0	0
ES126	Functional	3	0	0	0
ES126	Functional	4	0	0	0
ES126	Non-functional	5	0	0	0
ES126	Non-functional	6	0	0	0
ES126	Non-functional	7	0	0	0
ES126	Non-functional	8	0	0	0
ES127	Functional	1	0	0	0
ES127	Functional	2	0	0	0
ES127	Functional	3	0	0	0
ES127	Functional	4	0	0	0
ES127	Non-functional	5	0	0	0
ES127	Non-functional	6	0	0	0
ES127	Non-functional	7	0	0	0
ES127	Non-functional	8	0	0	0
ES128	Functional	1	0	0	0
ES128	Functional	2	0	0	0
ES128	Functional	3	0	0	0
ES128	Functional	4	0	0	0
ES128	Non-functional	5	0	0	0
ES128	Non-functional	6	0	0	0
ES128	Non-functional	7	0	0	0
ES128	Non-functional	8	0	0	0
ES129	Functional	5	0	0	0
ES129	Functional	6	0	0	0
ES129	Functional	7	0	0	0
ES129	Functional	8	0	0	0
ES129	Non-functional	1	0	0	0
ES129	Non-functional	2	0	0	0
ES129	Non-functional	3	0	0	0
ES129	Non-functional	4	1	1	0.141922
ES130	Functional	1	0	0	0
ES130	Functional	2	0	0	0
ES130	Functional	3	0	0	0
ES130	Functional	4	0	0	0
ES130	Non-functional	5	0	0	0
ES130	Non-functional	6	0	0	0
ES130	Non-functional	7	0	0	0
ES130	Non-functional	8	0	0	0
ES132	Functional	1	0	0	0
ES132	Functional	2	0	0	0
ES132	Functional	3	0	0	0
ES132	Functional	4	0	0	0
ES132	Non-functional	5	0	0	0
ES132	Non-functional	6	0	0	0
ES132	Non-functional	7	0	0	0
ES132	Non-functional	8	0	0	0
ES133	Functional	1	0	0	0
ES133	Functional	2	0	0	0
ES133	Functional	3	0	0	0
ES133	Functional	4	0	0	0
ES133	Non-functional	5	0	0	0
ES133	Non-functional	6	0	0	0
ES133	Non-functional	7	0	0	0
ES133	Non-functional	8	0	0	0
ES134	Functional	5	0	0	0
ES134	Functional	6	0	0	0
ES134	Functional	7	0	0	0
ES134	Functional	8	0	0	0
ES134	Non-functional	1	0	0	0
ES134	Non-functional	2	0	0	0
ES134	Non-functional	3	0	0	0
ES134	Non-functional	4	0	0	0
ES135	Functional	1	1	1	0.0550032
ES135	Functional	2	0	0	0
ES135	Functional	3	0	0	0
ES135	Functional	4	0	0	0
ES135	Non-functional	5	1	1	0.134582
ES135	Non-functional	6	0	0	0
ES135	Non-functional	7	0	0	0
ES135	Non-functional	8	0	0	0
ES136	Functional	5	0	0	0
ES136	Functional	6	0	0	0
ES136	Functional	7	0	0	0
ES136	Functional	8	0	0	0
ES136	Non-functional	1	1	1	0.0722913
ES136	Non-functional	2	0	0	0
ES136	Non-functional	3	1	1	0.0857176
ES136	Non-functional	4	0	0	0
Es125	Functional	5	0	0	0
Es125	Functional	6	0	0	0
Es125	Functional	7	0	0	0
Es125	Functional	8	0	0	0
Es125	Non-functional	1	1	1	0.0312197
Es125	Non-functional	2	0	0	0
Es125	Non-functional	3	0	0	0
Es125	Non-functional	4	0	0	0

## Sheet: legend
Variable	Description
Subject	Unique identifier for each participant in each experiment.
Session	Session number (Exp1 only)
Trial	Trial number within a session.
Condition	The experimental condition to which the trial belongs (Functional, Non-functional).
peeking_count	The number of times the subject engaged in information-seeking behavior (peeking) during a trial.
peeking_binary	A binary indicator (e.g., 0 or 1) signifying whether the subject peeked (1) or did not peek (0) during a trial.
prop_peeking	The proportion of trial duration in which the subject engaged in peeking behavior
